# Supplementary material for: Dipeptidyl peptidase 4 inhibitor sitagliptin decreases myocardial fibrosis and modulates myocardial insulin signaling in a swine model of chronic myocardial ischemia
Source: PLoS One. 2024 Jul 29;19(7):e0307922. doi: 10.1371/journal.pone.0307922 (PMC11285952; doi:10.1371/journal.pone.0307922)
Supplement: S1 Data — (XLSX) [file pone.0307922.s002.xlsx]

## Sheet: Gel 1 Connexin
						Connexin			GAPDH GEL1		Normalized to loading control
		NDC1-F		NDC1-F	1	7025.31		1	4465.94	NDC1-F	1.57309	NDC1-F	1.57309	FOLD VALUES	NDC	Canagliflozin	SIT
		NDC2-F		NDC2-F	2	6115.82		2	2987.7	NDC2-F	2.047	NDC2-F	2.047	0	1.10653	1.55089	0.930392
		NDC3-F		NDC3-F	3	4103.48		3	2494.82	NDC3-F	1.6448	NDC3-F	1.6448	0	1.4399	1.27638	0.877055
		NDC2-I		NDC2-I	4	5028.06		4	3817.41	NDC2-I	1.31714	NDC2-I	1.31714	0	1.15698	0.64281	0.986521
		NDC3-I		NDC3-I	5	4274.11		5	3394.82	NDC3-I	1.25901	NDC3-I	1.25901	0	0.9265	0.709005	0.954898
		NDC4-I		NDC4-I	6	3081.06		6	3514.06	NDC4-I	0.876781	NDC4-I	0.876781	0	0.885609	0.867016	0.813449
		NDC5-I		NDC5-I	7	3873.48		7	2889.94	NDC5-I	1.34033	NDC5-I	1.34033	0	0.616743	0.827615
		NDC9-I		NDC9-I	8	3784.06		8	2877.82	NDC9-I	1.31491	NDC9-I	1.31491	0	0.942812	1.0728
		CAN1		CAN1	9	4935.23		9	2238.41	CAN1	2.2048	CAN1	2.2048	0	0.924927	0.739207
		CAN2		CAN2	10	3738.48		10	2060.28	CAN2	1.81454	CAN2	1.81454	0
		CAN3		CAN3	11	1864.87		11	2040.7	CAN3	0.913839	CAN3	0.913839	10
		CAN4		CAN4	12	3141.41		12	3116.65	CAN4	1.00794	CAN4	1.00794	FOLD VALUES	NDC	Canagliflozin
		CAN5		CAN5	13	4067.94		13	3300.36	CAN5	1.23258	CAN5	1.23258	AVERAGE	1	0.960716	0.912463
		CAN6		CAN6	14	3386.28		14	2878.11	CAN6	1.17656	CAN6	1.17656	STDEVP	0.224661	0.29591	0.0610969
		CAN7		CAN7	15	5296.87		15	3473.06	CAN7	1.52513	CAN7	1.52513	SEM	0.0849139	0.111843	0.0305484
		CAN8		CAN8	16	3636.16		16	3460.11	CAN8	1.05088	CAN8	1.05088
					17	4985.7		17	3769.41	SIT 1	1.32267	SIT 1	1.32267
					18	4201.87		18	3369.99	SIT 2	1.24685	SIT 2	1.24685
					19	4650.16		19	3315.7	SIT 3	1.40247	SIT 3	1.40247
					20	4278.87		20	3151.99	SIT 4	1.35751	SIT 4	1.35751			Kruskal-Wallis Test
					21	4650.46		21	4021.41	SIT 5	1.15643	SIT 5	1.15643
														Set up for R analysis		Mann-whitney
													NDC1-F	1.10653
													NDC2-F	1.4399
													NDC3-F	1.15698
					1	7187.77							NDC2-I	0.9265
					2	6268.82							NDC3-I	0.885609
					3	5956.23							NDC4-I	0.616743
					4	5612.06							NDC5-I	1.55089
					5	5344.23							NDC9-I	1.27638
					6	4651.41							CAN1	0.64281
					7	4230.11							CAN2	0.709005
					8	4731.99							CAN3	0.867016							ll
					9	4469.7							CAN4	0.827615
					10	6863.28							CAN5	1.0728
					11	6294.65
					12	6190.41
					13	5822.11
					14	6224.94

## Sheet: Alpha Actinin
						TGF-b			GAPDH GEL1		Normalized to loading control
		NDC1-F		NDC1-F	1	2454.04		1	4465.94	NDC1-F	0.549502	NDC1-F	0.549502	FOLD VALUES	NDC	Canagliflozin	SIT
		NDC2-F		NDC2-F	2	2889.63		2	2987.7	NDC2-F	0.967175	NDC2-F	0.967175	0	0.624089	1.09466	0.589061
		NDC3-F		NDC3-F	3	3693.75		3	2494.82	NDC3-F	1.48057	NDC3-F	1.48057	0	1.09846	0.953461	0.870506
		NDC2-I		NDC2-I	4	2951.92		4	3817.41	NDC2-I	0.773279	NDC2-I	0.773279	0	1.68153	1.24907	0.911536
		NDC3-I		NDC3-I	5	3057.21		5	3394.82	NDC3-I	0.900552	NDC3-I	0.900552	0	0.878241	0.663631	0.937769
		NDC4-I		NDC4-I	6	2879.34		6	3514.06	NDC4-I	0.819375	NDC4-I	0.819375	0	1.02279	0.684866	0.741688
		NDC5-I		NDC5-I	7	2193.92		7	2889.94	NDC5-I	0.759157	NDC5-I	0.759157	0	0.930594	1.33116
		NDC9-I		NDC9-I	8	2285.8		8	2877.82	NDC9-I	0.794281	NDC9-I	0.794281	0	0.862202	1.00912
		CAN1		CAN1	9	2157.46		9	2238.41	CAN1	0.963836	CAN1	0.963836	0	0.902094	0.747641
		CAN2		CAN2	10	1729.63		10	2060.28	CAN2	0.839509	CAN2	0.839509	0
		CAN3		CAN3	11	2244.34		11	2040.7	CAN3	1.09979	CAN3	1.09979	10
		CAN4		CAN4	12	1821.11		12	3116.65	CAN4	0.584318	CAN4	0.584318	FOLD VALUES	NDC	Canagliflozin
		CAN5		CAN5	13	1990.16		13	3300.36	CAN5	0.603015	CAN5	0.603015	AVERAGE	1	0.966702	0.810112
		CAN6		CAN6	14	3373.36		14	2878.11	CAN6	1.17207	CAN6	1.17207	STDEVP	0.288146	0.237219	0.129442
		CAN7		CAN7	15	3085.87		15	3473.06	CAN7	0.888516	CAN7	0.888516	SEM	0.108909	0.0896605	0.0647209
		CAN8		CAN8	16	2277.75		16	3460.11	CAN8	0.658287	CAN8	0.658287
					17	1955.04		17	3769.41	SIT 1	0.51866	SIT 1	0.51866
					18	2582.99		18	3369.99	SIT 2	0.766468	SIT 2	0.766468
					19	2661.16		19	3315.7	SIT 3	0.802595	SIT 3	0.802595
					20	2602.58		20	3151.99	SIT 4	0.825693	SIT 4	0.825693			Kruskal-Wallis Test
					21	2626.16		21	4021.41	SIT 5	0.653046	SIT 5	0.653046
														Set up for R analysis		Mann-whitney
													NDC1-F	0.624089
													NDC2-F	1.09846
													NDC3-F	1.68153
					1	7187.77							NDC2-I	0.878241
					2	6268.82							NDC3-I	1.02279
					3	5956.23							NDC4-I	0.930594
					4	5612.06							NDC5-I	1.09466
					5	5344.23							NDC9-I	0.953461
					6	4651.41							CAN1	1.24907
					7	4230.11							CAN2	0.663631
					8	4731.99							CAN3	0.684866							ll
					9	4469.7							CAN4	1.33116
					10	6863.28							CAN5	1.00912
					11	6294.65
					12	6190.41
					13	5822.11
					14	6224.94

## Sheet: Gel 1 Jac 2
						Jak 2			GAPDH GEL1		Normalized to loading control
		NDC1-F		NDC1-F	1	1548.04		1	4465.94	NDC1-F	0.346633	NDC1-F	0.346633	FOLD VALUES	NDC	Canagliflozin	SIT
		NDC2-F		NDC2-F	2	1583.09		2	2987.7	NDC2-F	0.52987	NDC2-F	0.52987	0	0.505351	1.45217	0.549492
		NDC3-F		NDC3-F	3	2106.09		3	2494.82	NDC3-F	0.844186	NDC3-F	0.844186	0	0.77249	1.1946	0.503438
		NDC2-I		NDC2-I	4	2492.39		4	3817.41	NDC2-I	0.6529	NDC2-I	0.6529	0	1.23073	1.07823	0.709103
		NDC3-I		NDC3-I	5	2474.09		5	3394.82	NDC3-I	0.728784	NDC3-I	0.728784	0	0.951853	0.780175	0.728029
		NDC4-I		NDC4-I	6	2779.09		6	3514.06	NDC4-I	0.790849	NDC4-I	0.790849	0	1.06248	0.710427	0.501857
		NDC5-I		NDC5-I	7	2205.92		7	2889.94	NDC5-I	0.76331	NDC5-I	0.76331	0	1.15297	1.01843
		NDC9-I		NDC9-I	8	2391.09		8	2877.82	NDC9-I	0.830869	NDC9-I	0.830869	0	1.11282	0.534969
		CAN1		CAN1	9	2229.63		9	2238.41	CAN1	0.996078	CAN1	0.996078	0	1.21131	0.58934
		CAN2		CAN2	10	1688.21		10	2060.28	CAN2	0.819408	CAN2	0.819408	0
		CAN3		CAN3	11	1509.26		11	2040.7	CAN3	0.739582	CAN3	0.739582	10
		CAN4		CAN4	12	1667.85		12	3116.65	CAN4	0.535142	CAN4	0.535142	FOLD VALUES	NDC	Canagliflozin
		CAN5		CAN5	13	1608.26		13	3300.36	CAN5	0.4873	CAN5	0.4873	AVERAGE	1	0.919792	0.598384
		CAN6		CAN6	14	2010.56		14	2878.11	CAN6	0.698567	CAN6	0.698567	STDEVP	0.233633	0.298829	0.099789
		CAN7		CAN7	15	1274.43		15	3473.06	CAN7	0.366949	CAN7	0.366949	SEM	0.088305	0.112947	0.0498945
		CAN8		CAN8	16	1398.73		16	3460.11	CAN8	0.404243	CAN8	0.404243
					17	1420.73		17	3769.41	SIT 1	0.37691	SIT 1	0.37691
					18	1163.73		18	3369.99	SIT 2	0.345321	SIT 2	0.345321
					19	1612.73		19	3315.7	SIT 3	0.486392	SIT 3	0.486392
					20	1574.02		20	3151.99	SIT 4	0.499374	SIT 4	0.499374			Kruskal-Wallis Test
					21	1384.31		21	4021.41	SIT 5	0.344236	SIT 5	0.344236
														Set up for R analysis		Mann-whitney
													NDC1-F	0.505351
													NDC2-F	0.77249
													NDC3-F	1.23073
					1	7187.77							NDC2-I	0.951853
					2	6268.82							NDC3-I	1.06248
					3	5956.23							NDC4-I	1.15297
					4	5612.06							NDC5-I	1.45217
					5	5344.23							NDC9-I	1.1946
					6	4651.41							CAN1	1.07823
					7	4230.11							CAN2	0.780175
					8	4731.99							CAN3	0.710427							ll
					9	4469.7							CAN4	1.01843
					10	6863.28							CAN5	0.534969
					11	6294.65
					12	6190.41
					13	5822.11
					14	6224.94

## Sheet: mTOR RATIO
					0.930089
			pmTOR	mTOR	p-ACC/ACC
		NDC1-F	0.127035	0.0981697	1.29403	1.39143
		NDC2-F	0.13057	0.148414	0.879769	0.945989			NDC	SIT	CAN
		NDC3-F	0.300303	0.26568	1.13032	1.2154		Mean	1.0001	0.702023	0.779177
		NDC2-I	0.265357	0.356859	0.743589	0.799558		SD	0.213489	0.0594066	0.112554
		NDC3-I	0.299051	0.367765	0.813157	0.874362
		NDC4-I	0.830694	0.820939	1.01188	1.08805
		NDC5-I	0.617529	0.750475	0.822851	0.884786
		NDC9-I	0.716813	0.962018	0.745114	0.801198
		SIT 1	0.269958	0.41236	0.654666	0.703942
		SIT 2	0.255482	0.393985	0.648456	0.697265
		SIT 3	0.299393	0.508762	0.588475	0.632768
		SIT 4	0.302721	0.408964	0.740214	0.795929
		SIT 5	0.415017	0.656053	0.632597	0.680211		0.930089
		CAN 1	0.393792	0.555669	0.708681	0.762023
		CAN 2	0.38133	0.55506	0.687006	0.738716
		CAN 3	0.154687	0.160921	0.96126	1.03361
		CAN 4	0.290167	0.455499	0.637032	0.684981
		CAN 5	0.295747	0.464355	0.636899	0.684837
		CAN 6	0.295277	0.423872	0.696618	0.749052
		CAN 7	0.124579	0.178422	0.698227	0.750781
		CAN 8	0.14683	0.190353	0.771355	0.829414

## Sheet: p-SMAD RATIO 
					0.689678
			pSMAD	SMAD	p-ACC/ACC
		NDC1-F	0.414085	1.57944	0.262172	0.380124
		NDC2-F	1.14923	2.26711	0.506915	0.734978			NDC	SIT	CAN
		NDC3-F	2.04977	2.01247	1.01853	1.47677		Mean	0.999968	0.674669	0.912466
		NDC2-I	1.21823	1.38284	0.880961	1.27731		SD	0.453418	0.131575	0.400359
		NDC3-I	1.59098	1.50223	1.05908	1.53557
		NDC4-I	1.20616	1.68385	0.716312	1.03858
		NDC5-I	1.15827	1.44598	0.801027	1.16141
		NDC9-I	0.482054	1.7695	0.272423	0.394988
		SIT 1	0.6575	1.27324	0.516398	0.748728
		SIT 2	0.337204	1.0412	0.323862	0.46957
		SIT 3	0.717595	1.26826	0.565812	0.820374
		SIT 4	0.553234	1.17831	0.469513	0.68075
		SIT 5	0.664638	1.47366	0.451011	0.653924		0.689678
		CAN 1	0.585328	1.21434	0.482015	0.698876
		CAN 2	0.716428	1.28247	0.558633	0.809965
		CAN 3	1.10146	1.06215	1.03701	1.50356
		CAN 4	0.620598	0.780526	0.795103	1.15282
		CAN 5	0.566536	0.61159	0.926333	1.3431
		CAN 6	0.701134	1.08302	0.647389	0.938653
		CAN 7	0.233537	0.800314	0.291806	0.423092
		CAN 8	0.280032	0.944975	0.296338	0.429662

## Sheet: Gel 1 TGF b
						TGF-b			GAPDH GEL1		Normalized to loading control
		NDC1-F		NDC1-F	1	1471.04		1	4465.94	NDC1-F	0.329391	NDC1-F	0.329391	FOLD VALUES	NDC	Canagliflozin	SIT
		NDC2-F		NDC2-F	2	1832.51		2	2987.7	NDC2-F	0.61335	NDC2-F	0.61335	0	1.66563	2.50137	2.09445
		NDC3-F		NDC3-F	3	1008.26		3	2494.82	NDC3-F	0.404143	NDC3-F	0.404143	0	3.10152	1.43543	2.89523
		NDC2-I		NDC2-I	4	172.728		4	3817.41	NDC2-I	0.0452475	NDC2-I	0.0452475	0	2.04362	2.70509	1.95994
		NDC3-I		NDC3-I	5	36.364		5	3394.82	NDC3-I	0.0107116	NDC3-I	0.0107116	0	0.228802	1.71032	3.64829
		NDC4-I		NDC4-I	6	109.607		6	3514.06	NDC4-I	0.031191	NDC4-I	0.031191	0	0.0541653	1.79087	2.08842
		NDC5-I		NDC5-I	7	305.849		7	2889.94	NDC5-I	0.105832	NDC5-I	0.105832	0	0.157723	1.76444
		NDC9-I		NDC9-I	8	121.435		8	2877.82	NDC9-I	0.0421969	NDC9-I	0.0421969	0	0.535161	1.4555
		CAN1		CAN1	9	1107.26		9	2238.41	CAN1	0.494666	CAN1	0.494666	0	0.213376	1.39227
		CAN2		CAN2	10	584.849		10	2060.28	CAN2	0.283868	CAN2	0.283868	0
		CAN3		CAN3	11	1091.68		11	2040.7	CAN3	0.534953	CAN3	0.534953	10
		CAN4		CAN4	12	1054.14		12	3116.65	CAN4	0.338229	CAN4	0.338229	FOLD VALUES	NDC	Canagliflozin
		CAN5		CAN5	13	1168.85		13	3300.36	CAN5	0.354159	CAN5	0.354159	AVERAGE	1	1.84441	2.53727
		CAN6		CAN6	14	1004.26		14	2878.11	CAN6	0.348931	CAN6	0.348931	STDEVP	1.05961	0.464025	0.64705
		CAN7		CAN7	15	999.678		15	3473.06	CAN7	0.287838	CAN7	0.287838	SEM	0.400496	0.175385	0.323525
		CAN8		CAN8	16	952.678		16	3460.11	CAN8	0.275331	CAN8	0.275331
					17	1561.26		17	3769.41	SIT 1	0.414193	SIT 1	0.414193
					18	1929.51		18	3369.99	SIT 2	0.572555	SIT 2	0.572555
					19	1285.14		19	3315.7	SIT 3	0.387593	SIT 3	0.387593
					20	2274.09		20	3151.99	SIT 4	0.721478	SIT 4	0.721478			Kruskal-Wallis Test
					21	1660.85		21	4021.41	SIT 5	0.413002	SIT 5	0.413002
														Set up for R analysis		Mann-whitney
													NDC1-F	1.66563
													NDC2-F	3.10152
													NDC3-F	2.04362
					1	7187.77							NDC2-I	0.228802
					2	6268.82							NDC3-I	0.0541653
					3	5956.23							NDC4-I	0.157723
					4	5612.06							NDC5-I	2.50137
					5	5344.23							NDC9-I	1.43543
					6	4651.41							CAN1	2.70509
					7	4230.11							CAN2	1.71032
					8	4731.99							CAN3	1.79087							ll
					9	4469.7							CAN4	1.76444
					10	6863.28							CAN5	1.4555
					11	6294.65
					12	6190.41
					13	5822.11
					14	6224.94

## Sheet: p-STAT RATIO
					0.396617
			pSTAT	STAT	p-ACC/ACC
		NDC1-F	0.126396	0.42918	0.294505	9.41512
		NDC2-F	0.257311	0.800664	0.321372	10.274			NDC	SIT	CAN
		NDC3-F	1.62994	1.13791	1.4324	45.7929		Mean	12.6796	3.62614	7.81447
		NDC2-I	0.30065	0.853961	0.352065	11.2553		SD	13.9249	1.22182	8.69125
		NDC3-I	0.324554	0.846277	0.383508	12.2605
		NDC4-I	0.193474	0.813675	0.237778	7.6016
		NDC5-I	0.148882	1.15452	0.128956	4.12264
		NDC9-I	0.0219446	0.98195	0.022348	0.71445
		SIT 1	0.162548	1.33217	0.122018	3.90083
		SIT 2	0.101512	1.01196	0.100313	3.20693
		SIT 3	0.182565	1.22961	0.148474	4.74661
		SIT 4	0.046705	0.865085	0.0539889	1.72599
		SIT 5	0.201114	1.41296	0.142335	4.55035
		CAN 1	0.245395	0.929086	0.264125	8.4439
		CAN 2	0.116874	0.60507	0.193158	6.17512
		CAN 3	0.847595	0.950746	0.891505	28.5008
		CAN 4	0.147076	0.679154	0.216557	6.92318
		CAN 5	0.0665248	0.681633	0.0975961	3.12008
		CAN 6	0.239573	1.38561	0.1729	5.52751
		CAN 7	0.0390594	0.698645	0.0559074	1.78732
		CAN 8	0.0422118	0.662198	0.0637449	2.03788

## Sheet: STAT 
						STAT			GAPDH GEL3		Normalized to loading control
		NDC1-F		NDC1-F	1	1140.8		1	2658.09	NDC1-F	0.42918	NDC1-F	0.42918	FOLD VALUES	NDC	SIT	Can
		NDC2-F		NDC2-F	2	1825.92		2	2280.51	NDC2-F	0.800664	NDC2-F	0.800664	0	0.489223	1.51854	1.05907
		NDC3-F		NDC3-F	3	2086.7		3	1833.8	NDC3-F	1.13791	NDC3-F	1.13791	0	0.91268	1.15354	0.689722
		NDC2-I		NDC2-I	4	2910.34		4	3408.04	NDC2-I	0.853961	NDC2-I	0.853961	0	1.29711	1.40164	1.08376
		NDC3-I		NDC3-I	5	2990.28		5	3533.46	NDC3-I	0.846277	NDC3-I	0.846277	0	0.973433	0.986114	0.77417
		NDC4-I		NDC4-I	6	2547.75		6	3131.16	NDC4-I	0.813675	NDC4-I	0.813675	0	0.964675	1.61064	0.776996
		NDC5-I		NDC5-I	7	3906.75		7	3383.87	NDC5-I	1.15452	NDC5-I	1.15452	0	0.927511		1.57946
		NDC9-I		NDC9-I	8	3683.28		8	3750.99	NDC9-I	0.98195	NDC9-I	0.98195	0	1.31604		0.796387
		CAN1		CAN1	9	3756.7		9	2819.99	SIT 1	1.33217	SIT 1	1.33217	0	1.11933		0.754842
		CAN2		CAN2	10	2810.92		10	2777.7	SIT 2	1.01196	SIT 2	1.01196	0
		CAN3		CAN3	11	3426.04		11	2786.28	SIT 3	1.22961	SIT 3	1.22961	10
		CAN4		CAN4	12	2445.34		12	2826.7	SIT 4	0.865085	SIT 4	0.865085	FOLD VALUES	NDC	SIT
		CAN5		CAN5	13	3617.16		13	2559.99	SIT 5	1.41296	SIT 5	1.41296	AVERAGE	1	1.33409	0.939301
		CAN6		CAN6	14	2821.63		14	3036.99	CAN 1	0.929086	CAN 1	0.929086	STDEVP	0.244469	0.23184	0.277347
		CAN7		CAN7	15	1894.04		15	3130.28	CAN 2	0.60507	CAN 2	0.60507	SEM	0.0924006	0.11592	0.104827
		CAN8		CAN8	16	1966.58		16	2068.46	CAN 3	0.950746	CAN 3	0.950746
					17	2399.16		17	3532.58	CAN 4	0.679154	CAN 4	0.679154
					18	2191.16		18	3214.58	CAN 5	0.681633	CAN 5	0.681633
					19	3925.26		19	2832.87	CAN 6	1.38561	CAN 6	1.38561
					20	2261.51		20	3236.99	CAN 7	0.698645	CAN 7	0.698645			Kruskal-Wallis Test
					21	2322.08		21	3506.63	CAN 8	0.662198	CAN 8	0.662198
														Set up for R analysis		Mann-whitney
													NDC1-F	0.489223
													NDC2-F	0.91268
													NDC3-F	1.29711
					1	7187.77							NDC2-I	0.973433
					2	6268.82							NDC3-I	0.964675
					3	5956.23							NDC4-I	0.927511
					4	5612.06							NDC5-I	1.51854
					5	5344.23							NDC9-I	1.15354
					6	4651.41							SIT 1	1.40164
					7	4230.11							SIT 2	0.986114
					8	4731.99							SIT 3	1.61064							ll
					9	4469.7							SIT 4	1.05907
					10	6863.28							SIT 5	0.689722
					11	6294.65
					12	6190.41
					13	5822.11
					14	6224.94

## Sheet: Filamin A 
						Filamin A			GAPDH GEL3		Normalized to loading control
		NDC1-F		NDC1-F	1	1169.28		1	2658.09	NDC1-F	0.439896	NDC1-F	0.439896	FOLD VALUES	NDC	SIT	Can
		NDC2-F		NDC2-F	2	2625.65		2	2280.51	NDC2-F	1.15134	NDC2-F	1.15134	0	0.768314	1.15342	0.797831
		NDC3-F		NDC3-F	3	1650.82		3	1833.8	NDC3-F	0.900219	NDC3-F	0.900219	0	2.01092	0.87996	0.626846
		NDC2-I		NDC2-I	4	1365.53		4	3408.04	NDC2-I	0.400678	NDC2-I	0.400678	0	1.57231	0.86121	1.06491
		NDC3-I		NDC3-I	5	1443.87		5	3533.46	NDC3-I	0.408628	NDC3-I	0.408628	0	0.699817	0.859476	0.940035
		NDC4-I		NDC4-I	6	1469.99		6	3131.16	NDC4-I	0.469471	NDC4-I	0.469471	0	0.713703	1.05835	0.699065
		NDC5-I		NDC5-I	7	1406.75		7	3383.87	NDC5-I	0.415722	NDC5-I	0.415722	0	0.81997		1.46965
		NDC9-I		NDC9-I	8	1479.46		8	3750.99	NDC9-I	0.394417	NDC9-I	0.394417	0	0.726092		1.26113
		CAN1		CAN1	9	1862.28		9	2819.99	SIT 1	0.660387	SIT 1	0.660387	0	0.688882		1.50177
		CAN2		CAN2	10	1399.46		10	2777.7	SIT 2	0.503819	SIT 2	0.503819	0
		CAN3		CAN3	11	1373.87		11	2786.28	SIT 3	0.493083	SIT 3	0.493083	10
		CAN4		CAN4	12	1390.99		12	2826.7	SIT 4	0.49209	SIT 4	0.49209	FOLD VALUES	NDC	SIT
		CAN5		CAN5	13	1551.23		13	2559.99	SIT 5	0.605953	SIT 5	0.605953	AVERAGE	1	0.962482	1.04515
		CAN6		CAN6	14	1387.28		14	3036.99	CAN 1	0.456796	CAN 1	0.456796	STDEVP	0.471629	0.121097	0.316762
		CAN7		CAN7	15	1123.46		15	3130.28	CAN 2	0.358899	CAN 2	0.358899	SEM	0.178259	0.0605487	0.119725
		CAN8		CAN8	16	1261.16		16	2068.46	CAN 3	0.609712	CAN 3	0.609712
					17	1901.28		17	3532.58	CAN 4	0.538214	CAN 4	0.538214
					18	1286.63		18	3214.58	CAN 5	0.400248	CAN 5	0.400248
					19	2383.7		19	2832.87	CAN 6	0.841443	CAN 6	0.841443
					20	2337.28		20	3236.99	CAN 7	0.722055	CAN 7	0.722055			Kruskal-Wallis Test
					21	3015.11		21	3506.63	CAN 8	0.859833	CAN 8	0.859833
														Set up for R analysis		Mann-whitney
													NDC1-F	0.768314
													NDC2-F	2.01092
													NDC3-F	1.57231
					1	7187.77							NDC2-I	0.699817
					2	6268.82							NDC3-I	0.713703
					3	5956.23							NDC4-I	0.81997
					4	5612.06							NDC5-I	1.15342
					5	5344.23							NDC9-I	0.87996
					6	4651.41							SIT 1	0.86121
					7	4230.11							SIT 2	0.859476
					8	4731.99							SIT 3	1.05835							ll
					9	4469.7							SIT 4	0.797831
					10	6863.28							SIT 5	0.626846
					11	6294.65
					12	6190.41
					13	5822.11
					14	6224.94

## Sheet: SMAD
						p-SMAD			GAPDH GEL2		Normalized to loading control
		NDC1-F		NDC1-F	1	6685.03		1	4232.53	NDC1-F	1.57944	NDC1-F	1.57944	FOLD VALUES	NDC	SIT	Can
		NDC2-F		NDC2-F	2	6786.38		2	2993.41	NDC2-F	2.26711	NDC2-F	2.26711	0	0.926127	0.746583	0.712042
		NDC3-F		NDC3-F	3	5442.55		3	2704.41	NDC3-F	2.01247	NDC3-F	2.01247	0	1.32935	0.610519	0.751992
		NDC2-I		NDC2-I	4	5543.74		4	4008.94	NDC2-I	1.38284	NDC2-I	1.38284	0	1.18004	0.743659	0.622808
		NDC3-I		NDC3-I	5	5183.91		5	3450.82	NDC3-I	1.50223	NDC3-I	1.50223	0	0.810849	0.69092	0.457671
		NDC4-I		NDC4-I	6	5818.38		6	3455.41	NDC4-I	1.68385	NDC4-I	1.68385	0	0.88085	0.8641	0.358614
		NDC5-I		NDC5-I	7	5680.13		7	3928.23	NDC5-I	1.44598	NDC5-I	1.44598	0	0.987346		0.635042
		NDC9-I		NDC9-I	8	6481.38		8	3662.82	NDC9-I	1.7695	NDC9-I	1.7695	0	0.847867		0.469274
		CAN1		CAN1	9	4262.96		9	3348.11	SIT 1	1.27324	SIT 1	1.27324	0	1.03757		0.554098
		CAN2		CAN2	10	3702.26		10	3555.77	SIT 2	1.0412	SIT 2	1.0412	0
		CAN3		CAN3	11	3692.72		11	2911.65	SIT 3	1.26826	SIT 3	1.26826	10
		CAN4		CAN4	12	3610.43		12	3064.06	SIT 4	1.17831	SIT 4	1.17831	FOLD VALUES	NDC	SIT
		CAN5		CAN5	13	4208.26		13	2855.65	SIT 5	1.47366	SIT 5	1.47366	AVERAGE	1	0.731156	0.570193
		CAN6		CAN6	14	3641.01		14	2998.36	CAN 1	1.21434	CAN 1	1.21434	STDEVP	0.16622	0.0827534	0.126499
		CAN7		CAN7	15	3706.26		15	2889.94	CAN 2	1.28247	CAN 2	1.28247	SEM	0.0628254	0.0413767	0.0478122
		CAN8		CAN8	16	2838.01		16	2671.94	CAN 3	1.06215	CAN 3	1.06215
					17	2519.72		17	3228.23	CAN 4	0.780526	CAN 4	0.780526
					18	1923.23		18	3144.65	CAN 5	0.61159	CAN 5	0.61159
					19	3319.26		19	3064.82	CAN 6	1.08302	CAN 6	1.08302
					20	2993.79		20	3740.77	CAN 7	0.800314	CAN 7	0.800314			Kruskal-Wallis Test
					21	3705.3		21	3921.06	CAN 8	0.944975	CAN 8	0.944975
														Set up for R analysis		Mann-whitney
													NDC1-F	0.926127
													NDC2-F	1.32935
													NDC3-F	1.18004
					1	7187.77							NDC2-I	0.810849
					2	6268.82							NDC3-I	0.88085
					3	5956.23							NDC4-I	0.987346
					4	5612.06							NDC5-I	0.746583
					5	5344.23							NDC9-I	0.610519
					6	4651.41							SIT 1	0.743659
					7	4230.11							SIT 2	0.69092
					8	4731.99							SIT 3	0.8641							ll
					9	4469.7							SIT 4	0.712042
					10	6863.28							SIT 5	0.751992
					11	6294.65
					12	6190.41
					13	5822.11
					14	6224.94

[truncated: 7 more sheets: mTOR, MMP 9, MMP 13, TIMP 2, p-mTOR, p-SMAD, p-STAT]
