# Supplementary material for: Dipeptidyl peptidase 4 inhibitor sitagliptin decreases myocardial fibrosis and modulates myocardial insulin signaling in a swine model of chronic myocardial ischemia
Source: PLoS One. 2024 Jul 29;19(7):e0307922. doi: 10.1371/journal.pone.0307922 (PMC11285952; doi:10.1371/journal.pone.0307922)
Supplement: S2 Data — (XLSX) [file pone.0307922.s003.xlsx]

## Sheet: pIRS RATIO
					1.56705
			pIRS	IRS	Ratio
		NDC 1F
		NDC 3F	1.08383	0.2046	5.29732	3.18805			NDC N	NDC I	SIT N	SIT I
		NDC 2	0.530566	0.496969	1.0676	1.19905		Mean	1.09276	0.631564	0.593791	0.320855
		NDC 3	0.371437	0.407528	0.911439	0.548525		SD	1.06224	0.156744	0.187675	0.0505866
		NDC 4	0.459475	0.421287	1.09065	0.656376
		NDC 5	0.446452	0.642511	0.694856	0.41818
		NDC 9	0.439294	0.483887	0.907844	0.546361
		NDC 1F I	0.485188	0.485364	0.999636	0.601604
		NDC 3F I	0.29166	0.520264	0.560599	0.337382
		NDC 2 I	0.391008	0.359037	1.08905	0.655413
		NDC 3 I	0.354972	0.330895	1.07276	0.645613
		NDC 4 I	0.534112	0.387306	1.37904	0.829941
		NDC 5 I	0.77541	0.610077	1.271	0.764919		1.10549
		NDC 9 I	0.606624	0.622921	0.973837	0.586078
		SIT 1	0.774243	0.644475	1.20136	0.723003
		SIT 2	0.48947	0.377609	1.29624	0.780104
		SIT 3	0.676489	0.597843	1.13155	0.680992
		SIT 4	0.444911	0.718457	0.619259	0.372684
		SIT 5	0.321732	0.469772	0.684868	0.41217
		SIT 1 I	0.384871	0.645122	0.596587	0.35904
		SIT 2 I	0.392167	0.771558	0.50828	0.305894
		SIT 3 I	0.331534	0.805847	0.411411	0.247596
		SIT 4 I	0.425754	0.679684	0.6264	0.376982
		SIT 5 I	0.294383	0.562855	0.523017	0.314763

## Sheet: pFOXO1 RATIO 
					1.79935
			pFOXO1	FOXO1	Ratio
		NDC 1F	0.166838	0.192749	0.865575	0.460827
		NDC 3F	0.923782	0.209789	4.40338	2.34434			NDC N	NDC I	SIT N	SIT I
		NDC 2	0.587028	0.474216	1.23789	0.861842		Mean	1.02897	0.466066	0.520543	0.189542
		NDC 3	0.471426	0.643591	0.732494	0.389976		SD	0.663575	0.146134	0.283707	0.0686965
		NDC 4	1.14299	0.650415	1.75733	0.935593
		NDC 5	0.734621	0.461341	1.59236	0.847763
		NDC 9	0.778422	0.304176	2.55912	1.36246
		NDC 1F I	0.754725	0.60542	1.24661	0.66369
		NDC 3F I	0.674414	0.72633	0.928523	0.49434
		NDC 2 I	0.228877	0.482247	0.474606	0.252677
		NDC 3 I	0.267527	0.41112	0.650726	0.346443
		NDC 4 I	0.497255	0.595122	0.835552	0.444843
		NDC 5 I	0.959472	0.811338	1.18258	0.629598		0.817684
		NDC 9 I	0.689924	0.852485	0.809309	0.430872
		SIT 1	0.386227	1.06916	0.361245	0.192325
		SIT 2	1.036	0.797582	1.29893	0.691543
		SIT 3	0.833267	0.941777	0.884781	0.471052
		SIT 4	1.03776	0.608628	1.70509	0.907779
		SIT 5	0.614258	0.961794	0.638658	0.340018
		SIT 1 I	0.533554	1.01115	0.527672	0.280929
		SIT 2 I	0.226547	1.00539	0.225334	0.119966
		SIT 3 I	0.273448	0.695933	0.392923	0.20919
		SIT 4 I	0.302841	0.746703	0.405571	0.215923
		SIT 5 I	0.123874	0.541904	0.228591	0.121701

## Sheet: FOXO1
						FOXO1			GAPDH GEL2		Normalized to loading control
	1	NDC 1F		NDC 1F	1	392.092		1	2034.21	NDC 1F	0.192749	NDC 1F	0.192749	FOLD VALUES	NDC-N	NDC-I	SIT-N	SIT-I
	2	NDC 3F		NDC 3F	2	613.335		2	2923.58	NDC 3F	0.209789	NDC 3F	0.209789	1	0.459508	1.4433	2.54884	2.41055
	3	NDC 2		NDC 2	3	1468.28		3	3096.23	NDC 2	0.474216	NDC 2	0.474216	2	0.500132	1.73155	1.90141	2.39681
	4	NDC 3		NDC 3	4	2007.7		4	3119.53	NDC 3	0.643591	NDC 3	0.643591	3	1.13052	1.14966	2.24517	1.65908
	5	NDC 4		NDC 4	5	2125.82		5	3268.41	NDC 4	0.650415	NDC 4	0.650415	4	1.5343	0.980099	1.45095	1.78012
	6	NDC 5		NDC 5	6	1256.28		6	2723.11	NDC 5	0.461341	NDC 5	0.461341	5	1.55057	1.41875	2.29289	1.29188
	7	NDC 9		NDC 9	7	824.87		7	2711.82	NDC 9	0.304176	NDC 9	0.304176	6	1.09982	1.93421
	8	NDC 1F I		NDC 1F I	8	1924.7		8	3179.11	NDC 1F I	0.60542	NDC 1F I	0.60542	7	0.725146	2.0323
	9	NDC 3F I		NDC 3F I	9	2256.58		9	3106.82	NDC 3F I	0.72633	NDC 3F I	0.72633	8
	10	NDC 2 I		NDC 2 I	10	1597.82		10	3313.28	NDC 2 I	0.482247	NDC 2 I	0.482247	9
	11	NDC 3 I		NDC 3 I	11	1487.82		11	3618.94	NDC 3 I	0.41112	NDC 3 I	0.41112	10
	12	NDC 4 I		NDC 4 I	12	2322.3		12	3902.23	NDC 4 I	0.595122	NDC 4 I	0.595122	FOLD VALUES	NDC-N	NDC-I	SIT-N	SIT-I
	13	NDC 5 I		NDC 5 I	13	3328.06		13	4101.94	NDC 5 I	0.811338	NDC 5 I	0.811338	AVERAGE	1	1.52713	2.08785	1.90769
	14	NDC 9 I		NDC 9 I	14	3241.6		14	3802.53	NDC 9 I	0.852485	NDC 9 I	0.852485	STDEVP	0.419719	0.36316	0.379394	0.487186
	15	SIT 1		SIT 1	15	3012.06		15	2817.23	SIT 1	1.06916	SIT 1	1.06916	SEM	0.17135	0.148259	0.189697
	16	SIT 2		SIT 2	16	2261.23		16	2835.11	SIT 2	0.797582	SIT 2	0.797582
	17	SIT 3		SIT 3	17	2555.7		17	2713.7	SIT 3	0.941777	SIT 3	0.941777
	18	SIT 4		SIT 4	18	2072.7		18	3405.53	SIT 4	0.608628	SIT 4	0.608628
	19	SIT 5		SIT 5	19	3219.23		19	3347.11	SIT 5	0.961794	SIT 5	0.961794
	20	SIT 1 I		SIT 1 I	20	3148.23		20	3113.53	SIT 1 I	1.01115	SIT 1 I	1.01115			Kruskal-Wallis Test
	21	SIT 2 I		SIT 2 I	21	3141.65		21	3124.82	SIT 2 I	1.00539	SIT 2 I	1.00539
	22	SIT 3 I		SIT 3 I	22	2622.23		22	3767.94	SIT 3 I	0.695933	SIT 3 I	0.695933
	23	SIT 4 I		SIT 4 I	23	2734.82		23	3662.53	SIT 4 I	0.746703	SIT 4 I	0.746703
	24	SIT 5 I		SIT 5 I	24	2202.65		24	4064.65	SIT 5 I	0.541904	SIT 5 I	0.541904	Set up for R analysis		Mann-whitney
													NDC 1F	0.459508
													NDC 3F	0.500132
													NDC 2	1.13052
					1	7187.77							NDC 3	1.5343
					2	6268.82							NDC 4	1.55057
					3	5956.23							NDC 5	1.09982
					4	5612.06							NDC 9	1.4433
					5	5344.23							NDC 1F I	1.73155
					6	4651.41							NDC 3F I	1.14966
					7	4230.11							NDC 2 I	0.980099
					8	4731.99							NDC 3 I	1.41875							ll
					9	4469.7							NDC 4 I	1.93421
					10	6863.28							NDC 5 I	2.0323
					11	6294.65
					12	6190.41
					13	5822.11
					14	6224.94

## Sheet: IRS
						pIRS			GAPDH GEL1		Normalized to loading control
	1	NDC 1F		NDC 1F						NDC 1F		NDC 1F		FOLD VALUES	NDC-N	NDC-I	SIT-N	SIT-I
	2	NDC 3F		NDC 3F	1	629.314		2	3075.82	NDC 3F	0.2046	NDC 3F	0.2046	1		1.09613	1.45546	1.45692
	3	NDC 2		NDC 2	2	1711.56		3	3443.99	NDC 2	0.496969	NDC 2	0.496969	2	0.462064	1.17495	0.852781	1.74246
	4	NDC 3		NDC 3	3	1359.68		4	3336.41	NDC 3	0.407528	NDC 3	0.407528	3	1.12234	0.810839	1.35015	1.8199
	5	NDC 4		NDC 4	4	1443.85		5	3427.23	NDC 4	0.421287	NDC 4	0.421287	4	0.920349	0.747284	1.62254	1.53498
	6	NDC 5		NDC 5	5	1740.56		6	2708.99	NDC 5	0.642511	NDC 5	0.642511	5	0.951422	0.87468	1.06092	1.27114
	7	NDC 9		NDC 9	6	1233.85		7	2549.87	NDC 9	0.483887	NDC 9	0.483887	6	1.45103	1.37778
	8	NDC 1F I		NDC 1F I	7	1610.43		8	3317.99	NDC 1F I	0.485364	NDC 1F I	0.485364	7	1.0928	1.40679
	9	NDC 3F I		NDC 3F I	8	1569.26		9	3016.28	NDC 3F I	0.520264	NDC 3F I	0.520264	8
	10	NDC 2 I		NDC 2 I	9	1246.56		10	3471.94	NDC 2 I	0.359037	NDC 2 I	0.359037	9
	11	NDC 3 I		NDC 3 I	10	1190.68		11	3598.36	NDC 3 I	0.330895	NDC 3 I	0.330895	10
	12	NDC 4 I		NDC 4 I	11	1451.92		12	3748.77	NDC 4 I	0.387306	NDC 4 I	0.387306	FOLD VALUES	NDC-N	NDC-I	SIT-N	SIT-I
	13	NDC 5 I		NDC 5 I	12	2569.51		13	4211.77	NDC 5 I	0.610077	NDC 5 I	0.610077	AVERAGE	1	1.06978	1.26837	1.56508
	14	NDC 9 I		NDC 9 I	13	2503.04		14	4018.23	NDC 9 I	0.622921	NDC 9 I	0.622921	STDEVP	0.295828	0.247649	0.276724	0.221024
	15	SIT 1		SIT 1	14	1928.04		15	2991.65	SIT 1	0.644475	SIT 1	0.644475	SEM	0.132298	0.101102	0.138362
	16	SIT 2		SIT 2	15	1190.8		16	3153.53	SIT 2	0.377609	SIT 2	0.377609
	17	SIT 3		SIT 3	16	1673.68		17	2799.53	SIT 3	0.597843	SIT 3	0.597843
	18	SIT 4		SIT 4	17	2637.92		18	3671.65	SIT 4	0.718457	SIT 4	0.718457
	19	SIT 5		SIT 5	18	1583.85		19	3371.53	SIT 5	0.469772	SIT 5	0.469772
	20	SIT 1 I		SIT 1 I	19	2259.56		20	3502.53	SIT 1 I	0.645122	SIT 1 I	0.645122			Kruskal-Wallis Test
	21	SIT 2 I		SIT 2 I	20	2596.7		21	3365.53	SIT 2 I	0.771558	SIT 2 I	0.771558
	22	SIT 3 I		SIT 3 I	21	3194.23		22	3963.82	SIT 3 I	0.805847	SIT 3 I	0.805847
	23	SIT 4 I		SIT 4 I	22	2526.63		23	3717.36	SIT 4 I	0.679684	SIT 4 I	0.679684
	24	SIT 5 I		SIT 5 I	23	2209.41		24	3925.36	SIT 5 I	0.562855	SIT 5 I	0.562855	Set up for R analysis		Mann-whitney
													NDC 1F	0
													NDC 3F	0.462064
													NDC 2	1.12234
					1	7187.77							NDC 3	0.920349
					2	6268.82							NDC 4	0.951422
					3	5956.23							NDC 5	1.45103
					4	5612.06							NDC 9	1.09613
					5	5344.23							NDC 1F I	1.17495
					6	4651.41							NDC 3F I	0.810839
					7	4230.11							NDC 2 I	0.747284
					8	4731.99							NDC 3 I	0.87468							ll
					9	4469.7							NDC 4 I	1.37778
					10	6863.28							NDC 5 I	1.40679
					11	6294.65
					12	6190.41
					13	5822.11
					14	6224.94

## Sheet: pIRS
						pIRS			GAPDH GEL1		Normalized to loading control
	1	NDC 1F		NDC 1F						NDC 1F		NDC 1F		FOLD VALUES	NDC-N	NDC-I	SIT-N	SIT-I
	2	NDC 3F		NDC 3F	1	3333.68		2	3075.82	NDC 3F	1.08383	NDC 3F	1.08383	1		0.873935	1.39459	0.693241
	3	NDC 2		NDC 2	2	1827.26		3	3443.99	NDC 2	0.530566	NDC 2	0.530566	2	1.95223	0.525346	0.881648	0.706383
	4	NDC 3		NDC 3	3	1239.26		4	3336.41	NDC 3	0.371437	NDC 3	0.371437	3	0.955671	0.704295	1.21851	0.597169
	5	NDC 4		NDC 4	4	1574.73		5	3427.23	NDC 4	0.459475	NDC 4	0.459475	4	0.669043	0.639386	0.801387	0.766881
	6	NDC 5		NDC 5	5	1209.43		6	2708.99	NDC 5	0.446452	NDC 5	0.446452	5	0.82762	0.962059	0.579513	0.530251
	7	NDC 9		NDC 9	6	1120.14		7	2549.87	NDC 9	0.439294	NDC 9	0.439294	6	0.804163	1.39669
	8	NDC 1F I		NDC 1F I	7	1609.85		8	3317.99	NDC 1F I	0.485188	NDC 1F I	0.485188	7	0.791269	1.09267
	9	NDC 3F I		NDC 3F I	8	879.728		9	3016.28	NDC 3F I	0.29166	NDC 3F I	0.29166	8
	10	NDC 2 I		NDC 2 I	9	1357.56		10	3471.94	NDC 2 I	0.391008	NDC 2 I	0.391008	9
	11	NDC 3 I		NDC 3 I	10	1277.31		11	3598.36	NDC 3 I	0.354972	NDC 3 I	0.354972	10
	12	NDC 4 I		NDC 4 I	11	2002.26		12	3748.77	NDC 4 I	0.534112	NDC 4 I	0.534112	FOLD VALUES	NDC-N	NDC-I	SIT-N	SIT-I
	13	NDC 5 I		NDC 5 I	12	3265.85		13	4211.77	NDC 5 I	0.77541	NDC 5 I	0.77541	AVERAGE	1	0.884912	0.97513	0.658785
	14	NDC 9 I		NDC 9 I	13	2437.56		14	4018.23	NDC 9 I	0.606624	NDC 9 I	0.606624	STDEVP	0.433952	0.27603	0.293469	0.0941475
	15	SIT 1		SIT 1	14	2316.26		15	2991.65	SIT 1	0.774243	SIT 1	0.774243	SEM	0.194069	0.112689	0.146734
	16	SIT 2		SIT 2	15	1543.56		16	3153.53	SIT 2	0.48947	SIT 2	0.48947
	17	SIT 3		SIT 3	16	1893.85		17	2799.53	SIT 3	0.676489	SIT 3	0.676489
	18	SIT 4		SIT 4	17	1633.56		18	3671.65	SIT 4	0.444911	SIT 4	0.444911
	19	SIT 5		SIT 5	18	1084.73		19	3371.53	SIT 5	0.321732	SIT 5	0.321732
	20	SIT 1 I		SIT 1 I	19	1348.02		20	3502.53	SIT 1 I	0.384871	SIT 1 I	0.384871			Kruskal-Wallis Test
	21	SIT 2 I		SIT 2 I	20	1319.85		21	3365.53	SIT 2 I	0.392167	SIT 2 I	0.392167
	22	SIT 3 I		SIT 3 I	21	1314.14		22	3963.82	SIT 3 I	0.331534	SIT 3 I	0.331534
	23	SIT 4 I		SIT 4 I	22	1582.68		23	3717.36	SIT 4 I	0.425754	SIT 4 I	0.425754
	24	SIT 5 I		SIT 5 I	23	1155.56		24	3925.36	SIT 5 I	0.294383	SIT 5 I	0.294383	Set up for R analysis		Mann-whitney
													NDC 1F	0
													NDC 3F	1.95223
													NDC 2	0.955671
					1	7187.77							NDC 3	0.669043
					2	6268.82							NDC 4	0.82762
					3	5956.23							NDC 5	0.804163
					4	5612.06							NDC 9	0.873935
					5	5344.23							NDC 1F I	0.525346
					6	4651.41							NDC 3F I	0.704295
					7	4230.11							NDC 2 I	0.639386
					8	4731.99							NDC 3 I	0.962059							ll
					9	4469.7							NDC 4 I	1.39669
					10	6863.28							NDC 5 I	1.09267
					11	6294.65
					12	6190.41
					13	5822.11
					14	6224.94

## Sheet: pPKCA
						pPKCA			GAPDH GEL1		Normalized to loading control
	1	NDC 1F		NDC 1F	1	2630.11		1	1825.04	NDC 1F	1.44112	NDC 1F	1.44112	FOLD VALUES	NDC-N	NDC-I	SIT-N	SIT-I
	2	NDC 3F		NDC 3F	2	3503.28		2	3075.82	NDC 3F	1.13898	NDC 3F	1.13898	1	1.27763	1.17203	0.515944	0.285021
	3	NDC 2		NDC 2	3	2915.99		3	3443.99	NDC 2	0.846689	NDC 2	0.846689	2	1.00976	1.27071	1.27522	0.0885019
	4	NDC 3		NDC 3	4	3342.87		4	3336.41	NDC 3	1.00194	NDC 3	1.00194	3	0.750634	0.810027	0.75306	0.147729
	5	NDC 4		NDC 4	5	3727.7		5	3427.23	NDC 4	1.08767	NDC 4	1.08767	4	0.888269	1.13167	0.242664	0.125677
	6	NDC 5		NDC 5	6	3453.06		6	2708.99	NDC 5	1.27467	NDC 5	1.27467	5	0.964275	1.10413	0.580302	0.0309852
	7	NDC 9		NDC 9	7	2816.84		7	2549.87	NDC 9	1.1047	NDC 9	1.1047	6	1.13006	1.22571
	8	NDC 1F I		NDC 1F I	8	4386.41		8	3317.99	NDC 1F I	1.32201	NDC 1F I	1.32201	7	0.979373	0.968847
	9	NDC 3F I		NDC 3F I	9	4323.31		9	3016.28	NDC 3F I	1.43332	NDC 3F I	1.43332	8
	10	NDC 2 I		NDC 2 I	10	3172.26		10	3471.94	NDC 2 I	0.913683	NDC 2 I	0.913683	9
	11	NDC 3 I		NDC 3 I	11	4593.23		11	3598.36	NDC 3 I	1.27648	NDC 3 I	1.27648	10
	12	NDC 4 I		NDC 4 I	12	4668.79		12	3748.77	NDC 4 I	1.24542	NDC 4 I	1.24542	FOLD VALUES	NDC-N	NDC-I	SIT-N	SIT-I
	13	NDC 5 I		NDC 5 I	13	5823.01		13	4211.77	NDC 5 I	1.38256	NDC 5 I	1.38256	AVERAGE	1	1.09759	0.673439	0.135583
	14	NDC 9 I		NDC 9 I	14	4391.23		14	4018.23	NDC 9 I	1.09283	NDC 9 I	1.09283	STDEVP	0.156049	0.14755	0.342792	0.0945182
	15	SIT 1		SIT 1	15	1741.04		15	2991.65	SIT 1	0.581968	SIT 1	0.581968	SEM	0.0637066	0.0602372	0.171396
	16	SIT 2		SIT 2	16	4536.06		16	3153.53	SIT 2	1.43841	SIT 2	1.43841
	17	SIT 3		SIT 3	17	2377.99		17	2799.53	SIT 3	0.849426	SIT 3	0.849426
	18	SIT 4		SIT 4	18	1004.99		18	3671.65	SIT 4	0.273717	SIT 4	0.273717
	19	SIT 5		SIT 5	19	2206.87		19	3371.53	SIT 5	0.654561	SIT 5	0.654561
	20	SIT 1 I		SIT 1 I	20	1126.04		20	3502.53	SIT 1 I	0.321494	SIT 1 I	0.321494			Kruskal-Wallis Test
	21	SIT 2 I		SIT 2 I	21	335.971		21	3365.53	SIT 2 I	0.0998272	SIT 2 I	0.0998272
	22	SIT 3 I		SIT 3 I	22	660.506		22	3963.82	SIT 3 I	0.166634	SIT 3 I	0.166634
	23	SIT 4 I		SIT 4 I	23	526.971		23	3717.36	SIT 4 I	0.14176	SIT 4 I	0.14176
	24	SIT 5 I		SIT 5 I	24	137.192		24	3925.36	SIT 5 I	0.0349502	SIT 5 I	0.0349502	Set up for R analysis		Mann-whitney
													NDC 1F	1.27763
													NDC 3F	1.00976
													NDC 2	0.750634
					1	7187.77							NDC 3	0.888269
					2	6268.82							NDC 4	0.964275
					3	5956.23							NDC 5	1.13006
					4	5612.06							NDC 9	1.17203
					5	5344.23							NDC 1F I	1.27071
					6	4651.41							NDC 3F I	0.810027
					7	4230.11							NDC 2 I	1.13167
					8	4731.99							NDC 3 I	1.10413							ll
					9	4469.7							NDC 4 I	1.22571
					10	6863.28							NDC 5 I	0.968847
					11	6294.65
					12	6190.41
					13	5822.11
					14	6224.94

## Sheet: pFOXO1
						pFOXO1			GAPDH GEL2		Normalized to loading control
	1	NDC 1F		NDC 1F	1	339.385		1	2034.21	NDC 1F	0.166838	NDC 1F	0.166838	FOLD VALUES	NDC-N	NDC-I	SIT-N	SIT-I
	2	NDC 3F		NDC 3F	2	2700.75		2	2923.58	NDC 3F	0.923782	NDC 3F	0.923782	1	0.243047	1.09947	0.562648	0.777271
	3	NDC 2		NDC 2	3	1817.58		3	3096.23	NDC 2	0.587028	NDC 2	0.587028	2	1.34575	0.982474	1.50923	0.33003
	4	NDC 3		NDC 3	4	1470.63		4	3119.53	NDC 3	0.471426	NDC 3	0.471426	3	0.855172	0.333424	1.21389	0.398354
	5	NDC 4		NDC 4	5	3735.77		5	3268.41	NDC 4	1.14299	NDC 4	1.14299	4	0.686765	0.389728	1.5118	0.441173
	6	NDC 5		NDC 5	6	2000.46		6	2723.11	NDC 5	0.734621	NDC 5	0.734621	5	1.66509	0.724392	0.89484	0.180458
	7	NDC 9		NDC 9	7	2110.94		7	2711.82	NDC 9	0.778422	NDC 9	0.778422	6	1.07018	1.39774
	8	NDC 1F I		NDC 1F I	8	2399.36		8	3179.11	NDC 1F I	0.754725	NDC 1F I	0.754725	7	1.13399	1.00507
	9	NDC 3F I		NDC 3F I	9	2095.28		9	3106.82	NDC 3F I	0.674414	NDC 3F I	0.674414	8
	10	NDC 2 I		NDC 2 I	10	758.335		10	3313.28	NDC 2 I	0.228877	NDC 2 I	0.228877	9
	11	NDC 3 I		NDC 3 I	11	968.163		11	3618.94	NDC 3 I	0.267527	NDC 3 I	0.267527	10
	12	NDC 4 I		NDC 4 I	12	1940.41		12	3902.23	NDC 4 I	0.497255	NDC 4 I	0.497255	FOLD VALUES	NDC-N	NDC-I	SIT-N	SIT-I
	13	NDC 5 I		NDC 5 I	13	3935.7		13	4101.94	NDC 5 I	0.959472	NDC 5 I	0.959472	AVERAGE	1	0.847471	1.13848	0.425457
	14	NDC 9 I		NDC 9 I	14	2623.46		14	3802.53	NDC 9 I	0.689924	NDC 9 I	0.689924	STDEVP	0.42709	0.358227	0.367001	0.220162
	15	SIT 1		SIT 1	15	1088.09		15	2817.23	SIT 1	0.386227	SIT 1	0.386227	SEM	0.174359	0.146245	0.1835
	16	SIT 2		SIT 2	16	2937.18		16	2835.11	SIT 2	1.036	SIT 2	1.036
	17	SIT 3		SIT 3	17	2261.23		17	2713.7	SIT 3	0.833267	SIT 3	0.833267
	18	SIT 4		SIT 4	18	3534.13		18	3405.53	SIT 4	1.03776	SIT 4	1.03776
	19	SIT 5		SIT 5	19	2055.99		19	3347.11	SIT 5	0.614258	SIT 5	0.614258
	20	SIT 1 I		SIT 1 I	20	1661.23		20	3113.53	SIT 1 I	0.533554	SIT 1 I	0.533554			Kruskal-Wallis Test
	21	SIT 2 I		SIT 2 I	21	707.92		21	3124.82	SIT 2 I	0.226547	SIT 2 I	0.226547
	22	SIT 3 I		SIT 3 I	22	1030.34		22	3767.94	SIT 3 I	0.273448	SIT 3 I	0.273448
	23	SIT 4 I		SIT 4 I	23	1109.16		23	3662.53	SIT 4 I	0.302841	SIT 4 I	0.302841
	24	SIT 5 I		SIT 5 I	24	503.506		24	4064.65	SIT 5 I	0.123874	SIT 5 I	0.123874	Set up for R analysis		Mann-whitney
													NDC 1F	0.243047
													NDC 3F	1.34575
													NDC 2	0.855172
					1	7187.77							NDC 3	0.686765
					2	6268.82							NDC 4	1.66509
					3	5956.23							NDC 5	1.07018
					4	5612.06							NDC 9	1.09947
					5	5344.23							NDC 1F I	0.982474
					6	4651.41							NDC 3F I	0.333424
					7	4230.11							NDC 2 I	0.389728
					8	4731.99							NDC 3 I	0.724392							ll
					9	4469.7							NDC 4 I	1.39774
					10	6863.28							NDC 5 I	1.00507
					11	6294.65
					12	6190.41
					13	5822.11
					14	6224.94

## Sheet: GLUT 4
						GLUT 4			GAPDH GEL1		Normalized to loading control
	1	NDC 1F		NDC 1F	1	1561.8		1	961.385	NDC 1F	1.62453	NDC 1F	1.62453	FOLD VALUES	NDC-N	NDC-I	SIT-N	SIT-I
	2	NDC 3F		NDC 3F	2	1877.26		2	2101.75	NDC 3F	0.893191	NDC 3F	0.893191	1	1.58222	0.800359	1.3331	0.610792
	3	NDC 2		NDC 2	3	2552.68		3	2260.16	NDC 2	1.12942	NDC 2	1.12942	2	0.869925	0.839441	0.975764	0.529799
	4	NDC 3		NDC 3	4	1739.26		4	2054.46	NDC 3	0.846581	NDC 3	0.846581	3	1.1	0.782201	1.0186	0.43071
	5	NDC 4		NDC 4	5	1616.26		5	2597.28	NDC 4	0.62229	NDC 4	0.62229	4	0.824529	0.661311	0.773753	0.505405
	6	NDC 5		NDC 5	6	1847.51		6	1849.16	NDC 5	0.999104	NDC 5	0.999104	5	0.606081	0.738559	0.419049	0
	7	NDC 9		NDC 9	7	2095.8		7	1954.87	NDC 9	1.07209	NDC 9	1.07209	6	0.97308	0.83879
	8	NDC 1F I		NDC 1F I	8	2096.21		8	2550.87	NDC 1F I	0.821764	NDC 1F I	0.821764	7	1.04417	0.710463
	9	NDC 3F I		NDC 3F I	9	1844.34		9	2139.87	NDC 3F I	0.861891	NDC 3F I	0.861891	8
	10	NDC 2 I		NDC 2 I	10	2310.34		10	2876.7	NDC 2 I	0.80312	NDC 2 I	0.80312	9
	11	NDC 3 I		NDC 3 I	11	1957.26		11	2882.58	NDC 3 I	0.678998	NDC 3 I	0.678998	10
	12	NDC 4 I		NDC 4 I	12	2392.56		12	3155.11	NDC 4 I	0.758311	NDC 4 I	0.758311	FOLD VALUES	NDC-N	NDC-I	SIT-N	SIT-I
	13	NDC 5 I		NDC 5 I	13	2804.39		13	3256.28	NDC 5 I	0.861222	NDC 5 I	0.861222	AVERAGE	1	0.767303	0.904053	0.415341
	14	NDC 9 I		NDC 9 I	14	2657.09		14	3642.53	NDC 9 I	0.729464	NDC 9 I	0.729464	STDEVP	0.281459	0.062014	0.301513	0.240914
	15	SIT 1		SIT 1	15	3410.92		15	2491.99	SIT 1	1.36875	SIT 1	1.36875	SEM	0.114905	0.0253171	0.150757
	16	SIT 2		SIT 2	16	2971.09		16	2965.58	SIT 2	1.00186	SIT 2	1.00186
	17	SIT 3		SIT 3	17	2785.68		17	2663.58	SIT 3	1.04584	SIT 3	1.04584
	18	SIT 4		SIT 4	18	2589.09		18	3258.99	SIT 4	0.794446	SIT 4	0.794446
	19	SIT 5		SIT 5	19	1500.68		19	3487.87	SIT 5	0.430256	SIT 5	0.430256
	20	SIT 1 I		SIT 1 I	20	2171.92		20	3463.28	SIT 1 I	0.627127	SIT 1 I	0.627127			Kruskal-Wallis Test
	21	SIT 2 I		SIT 2 I	21	1754.68		21	3225.7	SIT 2 I	0.543968	SIT 2 I	0.543968
	22	SIT 3 I		SIT 3 I	22	1452.85		22	3285.28	SIT 3 I	0.442229	SIT 3 I	0.442229
	23	SIT 4 I		SIT 4 I	23	1681.97		23	3241.28	SIT 4 I	0.518921	SIT 4 I	0.518921
	24	SIT 5 I		SIT 5 I				24	3603.58	SIT 5 I	0	SIT 5 I	0	Set up for R analysis		Mann-whitney
													NDC 1F	1.58222
													NDC 3F	0.869925
													NDC 2	1.1
					1	7187.77							NDC 3	0.824529
					2	6268.82							NDC 4	0.606081
					3	5956.23							NDC 5	0.97308
					4	5612.06							NDC 9	0.800359
					5	5344.23							NDC 1F I	0.839441
					6	4651.41							NDC 3F I	0.782201
					7	4230.11							NDC 2 I	0.661311
					8	4731.99							NDC 3 I	0.738559							ll
					9	4469.7							NDC 4 I	0.83879
					10	6863.28							NDC 5 I	0.710463
					11	6294.65
					12	6190.41
					13	5822.11
					14	6224.94

## Sheet: SIRT1
						SIRT1			GAPDH GEL1		Normalized to loading control
	1	NDC 1F		NDC 1F	1	2244.16		1	961.385	NDC 1F	2.3343	NDC 1F	2.3343	FOLD VALUES	NDC-N	NDC-I	SIT-N	SIT-I
	2	NDC 3F		NDC 3F	2	2975.51		2	2101.75	NDC 3F	1.41573	NDC 3F	1.41573	1	1.56318	0.652375	0.653709	0.436169
	3	NDC 2		NDC 2	3	3456.21		3	2260.16	NDC 2	1.52919	NDC 2	1.52919	2	0.948051	0.731489	0.661571	0.384357
	4	NDC 3		NDC 3	4	3288.34		4	2054.46	NDC 3	1.60059	NDC 3	1.60059	3	1.02403	0.432691	0.678928	0.355118
	5	NDC 4		NDC 4	5	2872.51		5	2597.28	NDC 4	1.10597	NDC 4	1.10597	4	1.07184	0.415083	0.530266	0.383719
	6	NDC 5		NDC 5	6	2350.21		6	1849.16	NDC 5	1.27096	NDC 5	1.27096	5	0.740616	0.296064	0.419631	0.336397
	7	NDC 9		NDC 9	7	2338.8		7	1954.87	NDC 9	1.1964	NDC 9	1.1964	6	0.851106	0.454556
	8	NDC 1F I		NDC 1F I	8	2485.04		8	2550.87	NDC 1F I	0.974194	NDC 1F I	0.974194	7	0.801174	0.45285
	9	NDC 3F I		NDC 3F I	9	2337.46		9	2139.87	NDC 3F I	1.09234	NDC 3F I	1.09234	8
	10	NDC 2 I		NDC 2 I	10	1858.75		10	2876.7	NDC 2 I	0.64614	NDC 2 I	0.64614	9
	11	NDC 3 I		NDC 3 I	11	1786.75		11	2882.58	NDC 3 I	0.619844	NDC 3 I	0.619844	10
	12	NDC 4 I		NDC 4 I	12	1394.92		12	3155.11	NDC 4 I	0.442114	NDC 4 I	0.442114	FOLD VALUES	NDC-N	NDC-I	SIT-N	SIT-I
	13	NDC 5 I		NDC 5 I	13	2210.34		13	3256.28	NDC 5 I	0.678791	NDC 5 I	0.678791	AVERAGE	1	0.49073	0.588821	0.379152
	14	NDC 9 I		NDC 9 I	14	2463.23		14	3642.53	NDC 9 I	0.676243	NDC 9 I	0.676243	STDEVP	0.254836	0.138266	0.0996756	0.0377638
	15	SIT 1		SIT 1	15	2432.65		15	2491.99	SIT 1	0.976187	SIT 1	0.976187	SEM	0.104036	0.056447	0.0498378
	16	SIT 2		SIT 2	16	2929.77		16	2965.58	SIT 2	0.987926	SIT 2	0.987926
	17	SIT 3		SIT 3	17	2700.46		17	2663.58	SIT 3	1.01385	SIT 3	1.01385
	18	SIT 4		SIT 4	18	2580.63		18	3258.99	SIT 4	0.791848	SIT 4	0.791848
	19	SIT 5		SIT 5	19	2185.63		19	3487.87	SIT 5	0.626637	SIT 5	0.626637
	20	SIT 1 I		SIT 1 I	20	2255.75		20	3463.28	SIT 1 I	0.651332	SIT 1 I	0.651332			Kruskal-Wallis Test
	21	SIT 2 I		SIT 2 I	21	1851.43		21	3225.7	SIT 2 I	0.573961	SIT 2 I	0.573961
	22	SIT 3 I		SIT 3 I	22	1742.18		22	3285.28	SIT 3 I	0.530299	SIT 3 I	0.530299
	23	SIT 4 I		SIT 4 I	23	1857.28		23	3241.28	SIT 4 I	0.573009	SIT 4 I	0.573009
	24	SIT 5 I		SIT 5 I	24	1810.23		24	3603.58	SIT 5 I	0.502344	SIT 5 I	0.502344	Set up for R analysis		Mann-whitney
													NDC 1F	1.56318
													NDC 3F	0.948051
													NDC 2	1.02403
					1	7187.77							NDC 3	1.07184
					2	6268.82							NDC 4	0.740616
					3	5956.23							NDC 5	0.851106
					4	5612.06							NDC 9	0.652375
					5	5344.23							NDC 1F I	0.731489
					6	4651.41							NDC 3F I	0.432691
					7	4230.11							NDC 2 I	0.415083
					8	4731.99							NDC 3 I	0.296064							ll
					9	4469.7							NDC 4 I	0.454556
					10	6863.28							NDC 5 I	0.45285
					11	6294.65
					12	6190.41
					13	5822.11
					14	6224.94

## Sheet: IRS2
						IRS2			GAPDH GEL1		Normalized to loading control
	1	NDC 1F		NDC 1F						NDC 1F		NDC 1F		FOLD VALUES	NDC-N	NDC-I	SIT-N	SIT-I
	2	NDC 3F		NDC 3F	1	1561.8		2	2101.75	NDC 3F	0.743095	NDC 3F	0.743095	1		0.929244	1.20595	0.490081
	3	NDC 2		NDC 2	2	1877.26		3	2260.16	NDC 2	0.830587	NDC 2	0.830587	2	0.840452	1.10794	1.30086	0.761533
	4	NDC 3		NDC 3	3	2552.68		4	2054.46	NDC 3	1.24251	NDC 3	1.24251	3	0.939407	0.725127	1.26159	0.604078
	5	NDC 4		NDC 4	4	1739.26		5	2597.28	NDC 4	0.669647	NDC 4	0.669647	4	1.4053	0.906489	0.966755	0.506958
	6	NDC 5		NDC 5	5	1616.26		6	1849.16	NDC 5	0.874051	NDC 5	0.874051	5	0.757381	0.701621	0.839568	0.527902
	7	NDC 9		NDC 9	6	1847.51		7	1954.87	NDC 9	0.945079	NDC 9	0.945079	6	0.988565	0.831014
	8	NDC 1F I		NDC 1F I	7	2095.8		8	2550.87	NDC 1F I	0.821602	NDC 1F I	0.821602	7	1.0689	0.87077
	9	NDC 3F I		NDC 3F I	8	2096.21		9	2139.87	NDC 3F I	0.979598	NDC 3F I	0.979598	8
	10	NDC 2 I		NDC 2 I	9	1844.34		10	2876.7	NDC 2 I	0.641129	NDC 2 I	0.641129	9
	11	NDC 3 I		NDC 3 I	10	2310.34		11	2882.58	NDC 3 I	0.801482	NDC 3 I	0.801482	10
	12	NDC 4 I		NDC 4 I	11	1957.26		12	3155.11	NDC 4 I	0.620346	NDC 4 I	0.620346	FOLD VALUES	NDC-N	NDC-I	SIT-N	SIT-I
	13	NDC 5 I		NDC 5 I	12	2392.56		13	3256.28	NDC 5 I	0.73475	NDC 5 I	0.73475	AVERAGE	1	0.867458	1.11495	0.57811
	14	NDC 9 I		NDC 9 I	13	2804.39		14	3642.53	NDC 9 I	0.769901	NDC 9 I	0.769901	STDEVP	0.207016	0.126645	0.180081	0.111412
	15	SIT 1		SIT 1	14	2657.09		15	2491.99	SIT 1	1.06625	SIT 1	1.06625	SEM	0.0925803	0.0517024	0.0900403
	16	SIT 2		SIT 2	15	3410.92		16	2965.58	SIT 2	1.15017	SIT 2	1.15017
	17	SIT 3		SIT 3	16	2971.09		17	2663.58	SIT 3	1.11545	SIT 3	1.11545
	18	SIT 4		SIT 4	17	2785.68		18	3258.99	SIT 4	0.854767	SIT 4	0.854767
	19	SIT 5		SIT 5	18	2589.09		19	3487.87	SIT 5	0.742313	SIT 5	0.742313
	20	SIT 1 I		SIT 1 I	19	1500.68		20	3463.28	SIT 1 I	0.433311	SIT 1 I	0.433311			Kruskal-Wallis Test
	21	SIT 2 I		SIT 2 I	20	2171.92		21	3225.7	SIT 2 I	0.673318	SIT 2 I	0.673318
	22	SIT 3 I		SIT 3 I	21	1754.68		22	3285.28	SIT 3 I	0.534102	SIT 3 I	0.534102
	23	SIT 4 I		SIT 4 I	22	1452.85		23	3241.28	SIT 4 I	0.448233	SIT 4 I	0.448233
	24	SIT 5 I		SIT 5 I	23	1681.97		24	3603.58	SIT 5 I	0.46675	SIT 5 I	0.46675	Set up for R analysis		Mann-whitney
													NDC 1F	0
													NDC 3F	0.840452
													NDC 2	0.939407
					1	7187.77							NDC 3	1.4053
					2	6268.82							NDC 4	0.757381
					3	5956.23							NDC 5	0.988565
					4	5612.06							NDC 9	0.929244
					5	5344.23							NDC 1F I	1.10794
					6	4651.41							NDC 3F I	0.725127
					7	4230.11							NDC 2 I	0.906489
					8	4731.99							NDC 3 I	0.701621							ll
					9	4469.7							NDC 4 I	0.831014
					10	6863.28							NDC 5 I	0.87077
					11	6294.65
					12	6190.41
					13	5822.11
					14	6224.94

[truncated: 2 more sheets: PI3K, Gel 2 RBP-4]
