# Supplementary material for: Dipeptidyl peptidase 4 inhibitor sitagliptin decreases myocardial fibrosis and modulates myocardial insulin signaling in a swine model of chronic myocardial ischemia
Source: PLoS One. 2024 Jul 29;19(7):e0307922. doi: 10.1371/journal.pone.0307922 (PMC11285952; doi:10.1371/journal.pone.0307922)
Supplement: S3 Data — (XLSX) [file pone.0307922.s004.xlsx]

## Sheet: Sheet1
	NDC 1F	33.7	40.7	23.8	32.7333		SIT 1	66.3	31.8	60.1	52.7333
	NDC 2F	4.6	25.9	76.5	35.6667		SIT 2	50.6	64.3	61.5	58.8
	NDC 3F	45.7	54.6	10.7	37		SIT 3	41.3	61.7	44.2	49.0667
	NDC 1	47.4	69.4	51.9	56.2333		SIT 4	2.3	6	0.2	2.83333
	NDC 2	1.95	16.4	44.9	21.0833		SIT 5	8.14	6.1	25.2	13.1467
	NDC 3	19.6	71.1	49.5	46.7333
	NDC 4	44.4	20.1	55.5	40
	NDC 5	66.4	71.9	78.5	72.2667
				NDC avg	42.7146					SIT avg	35.316
				NDC SD	15.7184					SIT SD	25.4487
